# Supplementary material for: Crystal Structure and Concentration-Driven Phase Transitions in Lu(1−x)ScxFeO3 (0 ≤ x ≤ 1) Prepared by the Sol–Gel Method
Source: Materials (Basel). 2022 Jan 29;15(3):1048. doi: 10.3390/ma15031048 (PMC8840425; doi:10.3390/ma15031048)
Supplement: Supplementary file 1 [file materials-15-01048-s001.zip]

Archive with 1 entries (1 files):
- materials-1552784-supplementary.pdf
